# Supplementary material for: Multiple Gene Deletion Mutants of Equine Herpesvirus 1 Exhibit Strong Protective Efficacy Against Wild Virus Challenge in a Murine Model
Source: Vaccines (Basel). 2025 Jan 8;13(1):45. doi: 10.3390/vaccines13010045 (PMC11768829; doi:10.3390/vaccines13010045)
Supplement: Supplementary file 1 [file vaccines-13-00045-s001.zip]

Archive with 1 entries (1 files):
- vaccines-3304174-supplementary.pdf
